# Supplementary material for: Salinity Stress Tolerance in Potato Cultivars: Evidence from Physiological and Biochemical Traits
Source: Plants (Basel). 2022 Jul 14;11(14):1842. doi: 10.3390/plants11141842 (PMC9316722; doi:10.3390/plants11141842)
Supplement: Supplementary file 1 [file plants-11-01842-s001.zip]

Archive with 1 entries (1 files):
- plants-1790453-supplementary.pdf
